# Supplementary material for: Anti-Photoaging Effects of a Standardized Hot Water Extract of Petasites japonicus Leaves in Ultraviolet B-Exposed Hairless Mice
Source: Pharmaceuticals (Basel). 2025 Oct 3;18(10):1490. doi: 10.3390/ph18101490 (PMC12567178; doi:10.3390/ph18101490)
Supplement: Supplementary file 1 [file pharmaceuticals-18-01490-s001.zip]

Archive with 1 entries (1 files):
- pharmaceuticals-3840172-supplementary.pdf
